# Supplementary material for: Artemisiae Iwayomogii Herba Protects Dopaminergic Neurons Against 1-Methyl-4-phenylpyridinium/1-methyl-4-phenyl-1,2,3,6-tetrahydropyridine Neurotoxicity in Models of Parkinson’s Disease
Source: Nutrients. 2025 May 14;17(10):1672. doi: 10.3390/nu17101672 (PMC12114580; doi:10.3390/nu17101672)
Supplement: Supplementary file 1 [file nutrients-17-01672-s001.zip]

Archive with 1 entries (1 files):
- nutrients-3509903-supplementary.pdf
